# Supplementary material for: FoxO restricts growth and differentiation of cells with elevated TORC1 activity under nutrient restriction
Source: PLoS Genet. 2018 Apr 20;14(4):e1007347. doi: 10.1371/journal.pgen.1007347 (PMC5931687; doi:10.1371/journal.pgen.1007347)
Supplement: S1 Datasets — (XLSX) [file pgen.1007347.s015.xlsx]

## Sheet: Fig 1
1C' - eye size						shoulder area
Genotype	ctrl		Tsc1			Genotype	ctrl		Tsc1
Condition	100 g/l	10 g/l	100 g/l	10 g/l		Condition	100 g/l	10 g/l	100 g/l	10 g/l
	296873	273263	331284	356149			152767	132144	156233	97939
	297486	280207	321367	362021			148619	135369	168350	106279
	304143	268166	349348	344884			154183	132631	157808	99810
	302086	222735	406953	396081			156521	98424	167832	101136
	291817	272295	348206	384292			152971	133033	168385	91590
	274736	236124	363163	467568			152876	111196	158873	101099
	273728	273170	374182	436637			150079	138614	152538	107041
	293793	246675	364947	366173			159343	116274	170320	101240
	270472	239680	367903	420184			176204	122513	152837	82634
	287634	216383	362946	369024			164307	106149	152803	106257
Average	289277	252870	359030	390301		Average	156787	122635	160598	99502.5
Standard Deviation	12231.7	23378	23738.4	39642		Standard Deviation	8196.79	13925.3	7328.41	7500.39
Normalized Average	100	87.4145	124.113	134.923		Normalized Average	100	78.2174	102.431	63.4635
Normalized Standard Deviation	4.22839	8.08153	8.20611	13.7038		Normalized Standard Deviation	5.22798	8.88168	4.67412	4.78381
ttest with	ctrl 100 g/l	0.000374526	1.54947e-07	4.20104e-07		ttest with	ctrl 100 g/l	2.86573e-06	0.287509	3.16917e-12
	ctrl 10 g/l		7.94666e-09	2.14057e-08			ctrl 10 g/l		4.78669e-07	0.00021043
	Tsc1 100 g/l			0.0462867			Tsc1 100 g/l			3.95237e-13
1D' - eye size
Genotype	ctrl		Tsc1
Condition	100 g/l	10 g/l	100 g/l	10 g/l
	337194	280906	404523	464203
	319389	315999	405374	449578
	336832	299350	395620	417277
	327963	317062	384403	434195
	349792	317508	418185	469839
	327578	301851	431377	454981
	316060	254552	429582	429977
	297327	288386	427294	442782
	330857	312711	410049	494252
	324931	277873	406814	453690
				439080
Average	326792	296620	411322	449987
Standard Deviation	14134.9	20974.5	15320.9	21177.8
Normalized Average	100	90.7671	125.867	137.698
Normalized Standard Deviation	4.32533	6.41829	4.68827	6.48052
ttest with	ctrl 100 g/l	0.00139464	1.72134e-10	3.0706e-12
	ctrl 10 g/l		4.23926e-11	8.66315e-13
	Tsc1 100 g/l			0.00013967
1D'' - ommatidia size
Genotype	ctrl		Tsc1
Condition	100 g/l	10 g/l	100 g/l	10 g/l
	15679	15439	20205	27683
	16123	16992	23295	26087
	16720	15996	20987	25067
	16742	16746	20837	25032
	17646	16364	24102	28682
	16799	16766	21210	26194
	16137	16348	20126	30047
	17766	15677	23546	27850
	16714	16990	21984	26769
	17642	16996	21940	22704
	17993	16083	22011	26175
	15421	15916	25304	24748
	16325	16632	24780	27556
	17610	16027	23922	26041
	17339	16162	20659	23056
	17283	17282	23097	23398
	17562	16530	24066	26395
	18312	17862	20997	25602
	17145	15492	22564	26351
	15904	14930	23306	24394
	16659	14758	23685	25102
	16188	16859	20439	24302
	15703	15306	22647	26325
	15690	18952	22730	27309
	17675	14067	24835	25435
	18132	16252	22491	22802
	17807	15102	21189	24513
	18593	15398	22374	25367
	15643	14452	24232	21937
	15997	15149	24943	23098
	16522	14493	23202	19838
	17464	15157	25941	28515
	16643	14671	25775	24353
	15451	14642	20353	26824
	17107	18723	22851	27686
	18246	17416	24794	27589
	17067	16624	22905	32760
	17685	16686	23653	31548
	17660	15945	23576	32491
	17079	16752	23056	33103
	16480	17508	24096	20997
	17272	13591	23685	31748
	17693	14096	22663	25241
	18113	14017	24693	28153
	17455	15743	24316	32060
	17328	13615	22949	27491
	16619	13099	23889	26612
	16714	14854	26814	26174
	17342	17982	23508	29703
	17080	17275	23035	29097
	16977	13764	13461	25850
	18015	15480	19998	19659
	17092	15580	23051	26441
	17379	15605	25188	23237
	17487	16010	16379	25283
	16583	16122	23231	26893
	17130	16966	24033	23716
	16617	16503	24046	23136
	16948	17664	26680	24436
	15797	14829	24112	27236
	18388	16968	17702	29747
	16311	17873	18360	29436
	17294	16661	15787	25008
	17261	17477	16108	17381
	16455	17889	21332	24896
	16537	16946	25400	23438
	17150	14604	24466	30203
	17604	14412	16041	26604
	17570	17491	18356	26781
	17758	18389	24078	26433
	17465	19205	19826	26323
	17446	16875	26565	25682
	17301	16682	26268	26552
	16693	14976	23677	20591
	17237	16705	24375	24783
	17062	17369	24750	28224
	18071	17773	23109	25014
	17909	14137	24330	22411
	17580	14170	25104	26480
	16525	14530	18087	25884
	17696	14534	25642	27067
	16922	15967	24671	28431
	17700	15802	27148	25080
	17092	15425	26884	25460
	16914	15023	26255	22943
	17290	14960	20046	25649
	18779	16025	19947	25002
	17511	15235	16781	22345
	17097	15678	18590	25676
	17646	14555	24985	24643
	16521	15293	16553	25403
	16626	14767	24732	25921
	17673	16593	18540	25712
	16816	16667	17466	26437
	17387	13459	25237	25188
	15791	14117	17027	23063
	16417	15068	25172	23060
	16500	15255	27125	25134
	15854	15321	24805	24501
	16507	15121	24158	22680
	15883	14381	26901	27717
	18164	14429	24072	25516
	18233	16046	27886	24847
	18173	14355	25533	22137
	18076	14542	25621	25188
	18312	13270	26707	26164
	18088	17018	20977	24936
	17694	17554	15301	24212
	17047	17413	23411	27504
	16056	17196	20081	23232
	15972	17456	23081	24513
	15534	17219	25080	26835
	15961	17664	25445	25140
	16340	17939	24208	24771
	16407	18811	18837	24079
	15505	17754	26280	25387
	16391	16145	28246	22622
	16981	19028	23754	24023
	15498	18046	24065	24239
	16412	17325	24462	24896
	16592	16709	23754	25914
	16147	16239	26275	26050
	14860	16281	24806	24089
	16469	17535	21575	25218
	17426	16368	24729	24927
	15780	17443	22236	24830
	15988	17066	27031	23752
	15073	17573	25071	23845
	13655	16885	26401	21171
	14304	17254	28810	28149
	15320	16626	26871	27187
	16896	16223	24284	28802
	16141	17214	22968	26538
	17167	16054	23540	25180
	16036	16058	22897	26104
	15024	16876	19646	30222
	15704	16182	26975	25836
	15429	14187	27583	28509
	16466	16842	25835	27677
	15654	16701	27610	26128
	13662	16835	22226	25868
	16643	14978	22556	29528
	16071	16234	27446	28721
	14651	15812	25189	28343
	16735	16063	24241	27193
	15154	15797	29375	23985
	16543	15549	27067	26559
	12656	15509	27938	25482
	13915	15570	28087	29138
	17835	15544	28978	28332
	18768	16816	27870	25109
	18111	15281	28825	26594
	17039	15105	26479	26830
	16880	14827	25604	26674
	16268	15327	26035	27088
	16368	14131	23787	25455
	16302	15330	25790	27773
	17705	18175	27271	26212
	18570	17304	24745	26936
	17372	17885	25023	24789
	16971	17336	28913	26664
	16741	15519	28312	25162
	17720	16804	26133	24237
	17590	15442	26547	25675
	16756	16479	28402	25820
	17289	16354	24543	24562
	16881	17080	26618	25442
	17320	16217	25233	23447
	16793	15880	27822	23325
	16027	14835	26980	24955
	17013	15710	26354	24738
	17637	16125	25406	23126
	17247	17505	22809	24673
	18236	15389	24786	23480
	16357	14767	28604	25996
	16119	14438	23307	24966
	16615	17187	24290	25555
	18521	17175	25483	23093
	17107	17436	26109	23293
	17894	15662	23334	24492
	16962	16056	26758	27743
	16500	13569	26376	25262
	16416	15763	22939	22888
	17593	16451	19362	25936
	14982	16060	25643	25713
	16783	16666	25004	22473
	16354	16044	23009	22897
	15725	16001	23732	23412
	17930	14523	25083	24817
	15956	15581	23667	24963
	15446	15551	26762	22767
	15421	14967	15336	24948
	16315	16130	25191	25252
	15348	14997	22679	24512
	15429	14847	24072	25554
	16001	14685	23539	19827
	16001	15396	22368	23564
	16618	15432	22589	23940
	15348	15033	22952	23748
	16670	14261	27468	24486
	16782	15065	26688	21266
	15698	14781	23036	23920
	16488	15073	22928	25393
	16692	13979	19358	25131
	15885	14818	25622	23525
	16238	14267	24901	23905
	16152	14560	28429	26283
	15870	15193	23885	23723
	15766	15433	20106	23725
	16812	13592	18777	25714
	16694	13488	27767	21610
	16785	15945	24373	25996
	17564	15956	25097	26368
	17619	17596	26111	26342
	16820	16253	17705	23066
	18120	17713	23270	28046
	16768	16077	26060	23381
	15713	17104	27438	22422
	15156	17155	17543	26065
	15164	16815	18425	23182
	15080	17375	25777	28619
	15868	17070	22779	27622
	14684	16735	30377	30950
	14768	15424	19934	26772
	15156	16261	21578	28219
	14841	16803	24920	22291
	13814	16839	27432	29661
	16402	16291	25621	30215
	16075	15603	27396	24304
	15332	15062	28138	25606
	17060	15849	27447	26868
	15207	16518	29302	29597
	15960	16425	24110	28766
	16094	17939	23477	27920
	16271	17887	26879	27520
	15472	15180	25893	28135
	16741	16765	25802	24820
	16346	17306	25779	25182
	16560	15951	27761	28613
	15044	14754	18162	28384
	17010	15141	28223	26270
	15743	14703	26568	24336
	16938	15410	26525	28627
	17365	15591	26821	27201
	15360	14893	25917	29396
	15112	14630	26902	26049
	15192	16303	24862	26448
	16429	17798	22927	29944
	16754	17218	25120	25979
	16575	16469	23460	29226
	15273	16476	26753	26046
	17226	16415	23684	26080
	14376	15401	24426	30493
	14400	15183	22708	30543
	14076	13319	22180	28550
	14789	16145	23103	28080
	15389	14505	22990	25930
	14376	14457	25401	24947
	14800	15299	24785	28828
	14391	15308	26616	27666
	13485	15566	26393	27695
	15630	14875	25023	27013
	15427	13852	26187	26231
	14387	13751	22406	24102
	13502	14761	25362	25139
	15562	15319	24195	27274
	16721	18129		27716
	16772	16059		24333
	18865	18894		25463
	17580	16332		29167
	16133	16915		22314
	17919	15326		28812
	17150	16031		24472
	16667	13941		27339
	14835	15078		27013
	14567	15810		29053
	14536	15501		28449
	15453	15568
	17264	16134
	16207	16288
	14735	14870
	14559	13968
	15998	14461
	17001	14540
	14390	14547
	15606	13869
	15293	13782
	15315	14596
	15791	14905
	15749	14378
	15278	13444
	14679	13899
	16456	15746
	16634	16394
	14855	13535
	18258	14914
	18522	14420
	17020	13280
	17044	13585
	17120	14227
	16033	13809
	17693	13578
	17769	13784
	13577	14123
	16759	15066
	14270	17767
	16579	12866
	14780	15158
	16074	15518
	13837	14560
	15550	18297
	16701	14172
	17399	14776
	16795	15933
	16179	15868
	16728	13137
	16362	16665
	14504	14171
	13458	12174
	14519	13274
	15203	12869
	13701	13751
	13924	12072
	13701	13047
	15261	12744
	16130	14483
	16237	13479
	17091	12085
	16669	13875
	16630	16128
	16013	16040
	16540	14998
	15668	15554
	15643	16502
	15417	15293
	15333	16511
	16172	16312
	16353	16057
	15655	16214
	15849	15480
	16024	15354
	16619	15555
	17022	15481
	15624	15899
	15005	16375
	14723	14421
	14490	15962
	14260	16741
	13717	16212
	15407	15182
		17325
		15460
		14534
		15274
		15028
		15384
		16072
		17655
		15614
		17612
		15592
		15116
		14669
		14638
		13823
		15395
		16935
		16377
		15388
		16433
		13946
		15722
		16802
		17746
		16886
		15989
		15698
		16674
		15929
		16674
		17951
		15680
		15390
		16646
		16410
		15237
		17098
		14275
		14761
		14344
		14221
		13976
		12279
		15009
		15434
		14152
		14363
		14047
		15820
		13983
		15803
		15204
		15266
		14927
		13721
		13988
		14513
		13494
		15360
		14593
		14948
		14011
		12300
		15362
		16133
		12216
		13047
		13032
		15364
		15557
		15990
		15871
		14984
		14464
		13757
		14283
		14424
		15297
		15388
		14769
		15568
		11284
		15171
		13269
		15397
		13911
		15277
		15687
		14841
		13764
		14822
		15336
		16184
		15449
		14525
		16465
		14178
		15835
Average	16362.4	15591.9	23997.9	25843.3
Standard Deviation	1160.06	1336.27	3012.15	2376.96
Normalized Average	100	95.2913	146.665	157.944
Normalized Standard Deviation	7.08981	8.16673	18.409	14.527
ttest with	ctrl 100 g/l	5.90028e-17	3.62542e-189	7.69515e-282
	ctrl 10 g/l		6.89572e-241	0
	Tsc1 100 g/l			1.15758e-14
1D''' - ommatidia number
Genotype	ctrl		Tsc1
Condition	100 g/l	10 g/l	100 g/l	10 g/l
	770	700	597	649
	774	738	625	653
	776	701	609	643
	762	736	606	676
	766	730	632	675
	747	740	656	629
	743	658	649	634
	697	704	637	653
	744	737	622	693
	753	686	624	638
				640
Average	753.2	713	625.7	653
Standard Deviation	23.2417	27.6807	18.667	20.1494
Normalized Average	100	94.6628	83.0722	86.6968
Normalized Standard Deviation	3.08573	3.67508	2.47835	2.67518
ttest with	ctrl 100 g/l	0.00246131	7.18596e-11	2.09652e-09
	ctrl 10 g/l		1.526e-07	1.63981e-05
	Tsc1 100 g/l			0.00460412

## Sheet: Fig 2
2A' - disc size
Genotype	120 h AEL - 100 g/l		120 h AEL - 10 g/L		144 h AEL - 10 g/l		168 h AEL - 10 g/l		192 h AEL - 10 g/l
Condition	ctrl	Tsc1	ctrl	Tsc1	ctrl	Tsc1	ctrl	Tsc1	ctrl	Tsc1
	1138306	1901028	208458	277222	319501	745895	725713	1332039	1144616	3217002
	1226946	1990952	196724	522361	362893	1055336	528895	998943	779003	3215068
	1243994	1995932	135355	215475	293445	786336	591489	1242310	939276	3806048
	1160686	1981393	182455	122739	289408	639727	535850	1385149	855212	2700762
	1124223	1887509	200092	185006	419337	629757	508789	1602903	928785	2609334
	1299640	1758891	170982	244662	296825	922663	640228	1591522	1234633	2815070
	1209779	1960428	235474	206313	271677	804561	451246	1697701	861208	2793626
	1290518	1991160	166452	144666	266092	837597	446608	1820042	739986	2437946
	1274303	1955330	178274	177698	325293	1110283	452633	1415892	977278	2411753
	1217596	1965859	283505	241422	293774	875046	375129	1238053	1081744	2310114
		1901370	183520	270281		839206	376800	1616532		2651897
		2047531		222551		854180		1556191		2741201
				310929		975286		1422473
				237330		750347		1811384
				214348				1372954
				171759				1528430
Average	1.2186e+06	1.94478e+06	194663	235298	313824	844730	512125	1.47703e+06	954174	2.80915e+06
Standard Deviation	61773.8	74609	38985.1	90861.9	46501.7	138958	108537	219583	159024	421142
Normalized Average	100	159.592	15.9743	19.3089	25.7529	69.3198	42.0258	121.207	78.3009	230.523
Normalized Standard Deviation	5.06925	6.12253	3.19917	7.45626	3.81599	11.4031	8.90671	18.0193	13.0497	34.5595
ttest with	ctrl 120 h AEL - 100 g/l	2.11568e-16	6.25906e-21	1.48417e-20	1.94435e-18	6.85033e-08	2.00026e-13	0.00140802	0.000114975	1.85506e-10
	Tsc1 120 h AEL - 100 g/l		2.62242e-26	4.91181e-28	4.73087e-24	1.68735e-18	1.19904e-20	1.73174e-07	2.23303e-14	5.01777e-07
	ctrl 120 h AEL - 10 g/l			0.176434	4.00027e-06	2.29865e-13	1.42934e-08	2.12392e-16	3.5531e-12	2.3569e-15
	Tsc1 120 h AEL - 10 g/l				0.0187548	1.82674e-14	1.55748e-07	1.96017e-19	1.59469e-13	3.33261e-19
	ctrl 144 h AEL - 10 g/l					8.06187e-11	3.74466e-05	1.52545e-14	3.75536e-10	4.44281e-14
	Tsc1 144 h AEL - 10 g/l						1.18777e-06	5.07882e-10	0.0868788	1.36556e-14
	ctrl 168 h AEL - 10 g/l							6.18506e-13	4.28152e-07	5.12846e-14
	Tsc1 168 h AEL - 10 g/l								9.70784e-07	3.58121e-11
	ctrl 192 h AEL - 10 g/l									2.74156e-11
2A'' - apoptotic tissue area
Genotype	120 h AEL - 100 g/l		120 h AEL - 10 g/L		144 h AEL - 10 g/l		168 h AEL - 10 g/l		192 h AEL - 10 g/l
Condition	ctrl	Tsc1	ctrl	Tsc1	ctrl	Tsc1	ctrl	Tsc1	ctrl	Tsc1
	0.0003391	0.0323925	0.00428863	0.0500574	0.00320813	0.0494828	0.00181063	0.0300472	0	0.0138188
	0.00089572	0.0262472	0.0039497	0.115265	0.00993406	0.0290192	0.00237665	0.0194275	0.000902436	0.0137471
	0.000540999	0.0173348	0.00388608	0.0206845	0.0108913	0.0709023	0.00263065	0.0331028	0.00263714	0.010189
	0.000959777	0.010851	0.00285002	0.0367039	0.0069072	0.0709131	0.00289073	0.0449194	0.000306357	0.0338886
	0.000137873	0.0269095	0.00376327	0.0339124	0.00589264	0.0701874	0.00410779	0.0289225	0.000374683	0.014345
	0.00070558	0.0353041	0.00401797	0.0680408	0.00123305	0.0310861	0.000774724	0.0325154	0.0047423	0.0125087
	0.000366183	0.0443903	0.00462047	0.080533	0.00423819	0.091691	0.000742389	0.0316988	0.000909188	0.0229694
	0.000808203	0.0336864	0.00221686	0.0515048	0.00588935	0.0481067	0.00372362	0.0350563	0.000733798	0.0115089
	0.000234638	0.0200345	0.00454357	0.0506252	0.00642259	0.0426639	0	0.0633431	0.00372975	0.0809614
	0.00128368	0.029613	0.00576004	0.074086	0.00381195	0.0687838	0.00257511	0.0403949	0.00306634	0.0416992
		0.0249152	0.0151264	0.0780558		0.0406384	0.00212314	0.0302803		0.0423731
		0.0203025		0.0856523		0.0467969		0.052536		0.0125916
				0.0969578		0.0396663		0.0583463
				0.0957654		0.044666		0.0440232
				0.0552746				0.0436744
				0.0393458				0.0455232
Average%	0.0627175	2.68317	0.500209	6.45291	0.584285	5.3186	0.215959	3.96132	0.17402	2.58834
Standard Deviation%	0.000365861	0.00906622	0.00348119	0.0264784	0.00295503	0.018228	0.00126219	0.011711	0.00166293	0.0210253
ttest with	ctrl 120 h AEL - 100 g/l	1.51785e-08	0.000868561	8.22915e-08	2.93517e-05	7.07221e-09	0.00154399	2.09443e-10	0.0534133	0.00116949
	Tsc1 120 h AEL - 100 g/l		2.35695e-07	7.22659e-05	8.72343e-07	0.000133473	1.35359e-08	0.00421877	3.75986e-08	0.887221
	ctrl 120 h AEL - 10 g/l			1.01916e-07	0.559901	1.1966e-08	0.0192432	9.58001e-10	0.0144226	0.00385658
	Tsc1 120 h AEL - 10 g/l				3.64119e-07	0.188933	4.09463e-08	0.00172065	1.13277e-07	0.000306934
	ctrl 144 h AEL - 10 g/l					4.92825e-08	0.0012678	4.73701e-09	0.00123718	0.00743939
	Tsc1 144 h AEL - 10 g/l						3.42827e-09	0.0204383	1.07773e-08	0.00163506
	ctrl 168 h AEL - 10 g/l							1.18505e-10	0.52041	0.00124026
	Tsc1 168 h AEL - 10 g/l								4.14991e-10	0.036595
	ctrl 192 h AEL - 10 g/l									0.00175962

## Sheet: Fig 3
3B' - eye size
Genotype	ctrl		Rheb		Tsc1		Rheb Tsc1
Condition	100 g/l	10 g/l	100 g/l	10 g/l	100 g/l	10 g/l	100 g/l	10 g/l
	137648	115622	131663	112639	164723	182477	124660	117469
	134318	137199	124082	117413	150517	173764	114794	119820
	125896	126260	122204	121125	151836	196771	111832	115199
	145166	115828	122402	120993	162525	184546	122724	121913
	133858	127986	120491	108277	172788	200646	120022	117394
	147243	140166	121305	125413	161363	194323	109957	115149
	135095	129051	129153	114960	155615	194289	121717	114887
	130862	124584	121083	122269	168709	192120	109270	117135
	138911	137518	137674	117852	174397	199330	117281	105566
	135984	133763	116497	119941	163081	179121	117496	124058
		124301	126338	120735	154621	205079	110593	105154
		136320	115960	123503	157799	192618	114034	103812
						207821
						205182
						204139
						229184
Average	136498	129050	124071	118760	161498	196338	116198	114796
Standard Deviation	6288.05	8220.21	6270.18	4855.97	7800.63	13243.8	5276.13	6606.79
Normalized Average	100	94.5433	90.8958	87.0049	118.315	143.839	85.1282	84.101
Normalized Standard Deviation	4.60669	6.02222	4.5936	3.55754	5.71483	9.70255	3.86535	4.84021
ttest with	ctrl 100 g/l	0.0293644	0.000164369	3.31029e-07	8.65482e-08	1.42952e-12	7.35938e-08	1.59211e-07
	ctrl 10 g/l		0.109442	0.00115274	1.39991e-09	1.25475e-14	0.000154488	0.000114135
	Rheb 100 g/l			0.0300208	9.02004e-12	7.27396e-16	0.00305241	0.00189572
	Rheb 10 g/l				1.15504e-13	6.47141e-17	0.228937	0.108176
	Tsc1 100 g/l					1.40775e-08	5.81752e-14	1.66311e-13
	Tsc1 10 g/l						3.56402e-17	4.71037e-17
	Rheb Tsc1 100 g/l							0.571516

## Sheet: Fig 5
5B' - disc size
Genotype	ctrl		FoxO		Tsc1		Tsc1 FoxO
Condition	100 g/l	10 g/l	100 g/l	10 g/l	100 g/l	10 g/l	100 g/l	10 g/l
	375372	246386	333125	243172	454933	588192	523631	949402
	321365	242146	340113	277579	476062	581580	513149	1138778
	362155	224239	360395	291593	450092	613699	540204	1001586
	357985	228471	320040	269009	484867	589537	682671	941751
	386011	218357	331721	255784	426357	589373	653375	949702
	322337	258812	319937	285044	497814	487611	645319	959807
	318280	289138	368932	283271	474073	607792	643772	930688
	345590	222919	329982	255893	484331	588553	585490	1140067
	357252	238880	322773	265011	451945	727931	654304	1117720
	349300	222288	327652	237805	472726	556615	562395	823691
	367305	228098	351408	252187	469921	511001	587999	852652
	336834	228768	302254	252190	504158	588190	613064	1089046
	287323	199957	309595	251862	519651	605499	584065	913157
	305089	223381	295297	208294	429957	541078	625469	1076537
	318994	273033	329453	194081	472093	598354	595427	952608
	354891	207157	300910	248198	423456	615196	627096	1010603
	356479	203255	356230	272249	422307	581697	593709	865640
Average	342504	232664	329401	255484	465573	586582	601832	983143
Standard Deviation	26582.5	23747.2	21198.5	25668.9	29007	50640.1	48174.6	99167.4
Normalized Average	100	67.9303	96.1745	74.593	135.932	171.263	175.715	287.046
Normalized Standard Deviation	7.76124	6.93341	6.18927	7.49448	8.4691	14.7853	14.0654	28.9537
ttest with	ctrl 100 g/l	4.79626e-14	0.12191	4.64101e-11	3.20599e-14	5.1505e-18	2.79613e-19	5.98553e-23
	ctrl 10 g/l		6.96218e-14	0.0112402	6.83193e-23	3.9038e-23	3.07724e-24	3.72573e-25
	FoxO 100 g/l			1.87882e-10	1.56128e-16	3.34453e-19	1.71838e-20	2.2065e-23
	FoxO 10 g/l				4.21475e-21	4.69971e-22	3.59158e-23	1.11406e-24
	Tsc1 100 g/l					9.05228e-10	2.31953e-11	4.57672e-20
	Tsc1 10 g/l						0.375066	9.03381e-16
	Tsc1 FoxO 100 g/l							2.04427e-15

## Sheet: Fig S1
S1A'' - disc size
Genotype	100 g/l		10 g/l
Condition	ctrl	Tsc2 Ri	ctrl	Tsc2 Ri
	452356	642545	349664	948301
	468752	633791	373096	929324
	440786	591226	314653	809286
	399457	560493	291158	1025102
	406444	595674	326013	973683
	444379	607759	339875	897524
	466406	608738	329469	899125
	400793	564792	293704	867409
	414185	574721	320195	778280
	390563	590507	324499	837725
Average	428412	597025	326233	896576
Standard Deviation	29384.4	27131.7	24503.4	76119.3
Normalized Average	100	139.358	76.1492	209.279
Normalized Standard Deviation	6.85891	6.33309	5.71958	17.7678
ttest with	ctrl 100 g/l	9.1089e-11	1.12356e-07	5.13726e-13
	Tsc2 Ri 100 g/l		6.19811e-15	7.35202e-10
	ctrl 10 g/l			1.19797e-14

## Sheet: Fig S5
S5B - eye size
Genotype	ctrl		EP-Rheb
Condition	100 g/l	10 g/l	100 g/l	10 g/l
	121288	124862	119091	129712
	130728	122266	125364	130704
	126029	122966	126125	119756
	121305	122899	124834	127189
	137711	124790	113187	141801
	136761	117973	124513	122771
	118141	105310	116104	140387
	128732	108627	113418	117310
	124729	115796	123657	114975
	143676	119971	124310	137224
	136797		118489	129755
	120176		128992	114842
				129350
Average	128839	118546	121507	127367
Standard Deviation	8293.36	6788.08	5253.6	9091.91
Normalized Average	100	92.0107	94.3089	98.8575
Normalized Standard Deviation	6.43698	5.26864	4.07764	7.05677
ttest with	ctrl 100 g/l	0.00513837	0.0168121	0.677136
	ctrl 10 g/l		0.262134	0.0181439
	EP-Rheb 100 g/l			0.0634012

## Sheet: Fig S6
S6 - eye size
Genotype	ctrl		Tsc1 Ri		PETN Ri		FoxO-cherry		Tsc1 Ri FoxO-cherry		PTEN Ri FoxO-cherry
Condition	100 g/l	10 g/l	100 g/l	10 g/l	100 g/l	10 g/l	100 g/l	10 g/l	100 g/l	10 g/l	100 g/l	10 g/l
	313538	268754	393808	418048	375111	400658	253041	192155	248119	168333	350750	384895
	317128	278343	365348	417097	390444	393402	242743	216702	268916	232618	388880	372435
	323148	255988	354844	399482	373577	417227	266318	194786	273728	244567	341459	376848
	311876	242347	385568	423109	380519	418875	241500	194803	274680	197250	374225	388967
	301107	255176	376237	391407	374225	408947	271803	196788	261713	207596	350120	345284
	313050	260685	368844	386299	387816	385385	262752	202259	283208	229256	350073	356830
	315407	265669	384160	393605	371472	385636	253818	168432	265984	233811	358478	372906
	304858	240303	371871	390827	365563	405234	257414	192988	250084	262151	367690	388168
	310553	255403	388236	374067	366215	399865	257229	173773	267641	239759	361884	369953
	314766	273485	374684	401693	354112	392902	245759	184237	245453		360647	374146
	311747	243011	375034	392850	392874		245255		264364		375336
	354206		383979	398987	384132		251535				364878
			363577	429570							351188
				398699							363634
				399726
				346467
				424202
Average	315949	258106	375861	399184	376338	400813	254097	191692	263990	223927	361374	373043
Standard Deviation	13278.1	12793.8	11085.8	20283.7	11410.7	11870.4	9542.41	13751.7	11892.1	28302.9	12559.7	13670.2
Normalized Average	100	81.6923	118.963	126.345	119.114	126.86	80.4236	60.672	83.5547	70.8744	114.378	118.071
Normalized Standard Deviation	4.20261	4.04932	3.50873	6.41992	3.61155	3.75706	3.02024	4.3525	3.76393	8.95806	3.97525	4.32671
ttest with	ctrl 100 g/l	6.703e-10	1.38434e-11	1.11242e-12	4.31443e-11	1.09696e-12	7.20864e-12	2.68643e-15	2.52289e-09	5.65037e-09	4.0501e-09	3.68442e-09
	ctrl 10 g/l		2.46241e-17	1.41192e-17	1.54908e-16	1.92526e-16	0.401261	5.56405e-10	0.27712	0.00206132	3.71949e-16	3.4755e-14
	Tsc1 Ri 100 g/l			0.000858533	0.916413	3.8261e-05	1.01641e-19	2.93061e-20	3.32491e-17	1.15941e-13	0.00402655	0.590574
	Tsc1 Ri 10 g/l				0.00156411	0.81949	2.99797e-19	1.27692e-20	2.86453e-17	1.37533e-15	1.30819e-06	0.00134654
	PTEN Ri 100 g/l					8.27671e-05	7.48149e-19	2.77715e-19	2.0321e-16	5.88305e-13	0.00425597	0.544364
	PTEN Ri 10 g/l						1.06992e-18	2.60178e-18	2.00707e-16	1.49683e-12	9.84891e-08	0.000128457
	FoxO-cherry 100 g/l							6.26176e-11	0.0383735	0.00259572	2.31804e-18	3.28639e-16
	FoxO-cherry 10 g/l								7.36411e-11	0.00511433	9.2323e-20	1.03094e-16
	Tsc1 Ri FoxO-cherry 100 g/l									0.000454956	6.7784e-16	4.80486e-14
	Tsc1 Ri FoxO-cherry 10 g/l										2.97311e-13	3.52841e-11
	PTEN Ri FoxO-cherry 100 g/l											0.0416202

## Sheet: Fig S7
S7C - disc area
Genotype	Tsc1	Tsc1 FoxO
Condition	10 g/l	10 g/l
	595268	720522
	881010	667926
	794691	639124
	664151	698512
	662034	777394
Average	719431	700696
Standard Deviation	115692	52785.9
Normalized Average	100	97.3958
Normalized Standard Deviation	16.0811	7.33718
ttest with	Tsc1 10 g/l	0.750284
S7C' - clone area
Genotype	Tsc1	Tsc1 FoxO
Condition	10 g/l	10 g/l
	123010	236772
	206935	309203
	185804	279610
	120942	267757
	118690	235732
Average	151076	265815
Standard Deviation	42044.2	30923.6
Normalized Average	100	175.948
Normalized Standard Deviation	27.8298	20.4689
ttest with	Tsc1 10 g/l	0.00117023
S7C'' - relative clone area
Genotype	Tsc1	Tsc1 FoxO
Condition	10 g/l	10 g/l
	20.6646	32.8612
	23.4884	46.293
	23.3807	43.7489
	18.21	38.3325
	17.9281	30.3234
Average	20.7344	38.3118
Standard Deviation	2.68514	6.8335
ttest with	Tsc1 10 g/l	0.000683165
S7C''' - cell density
Genotype	Tsc1	Tsc1 FoxO
Condition	10 g/l	10 g/l
	8	11
	11	10
	10	9
	11	10
	9	8
Average	9.8	9.6
Standard Deviation	1.30384	1.14018
ttest with	Tsc1 10 g/l	0.802772

## Sheet: Fig S8
S8A' - eye size
Genotype	ctrl		Tsc1		PKB		Tsc1 PKB		FoxO		Tsc1 FoxO		PKB1 FoxO		Tsc1 PKB FoxO
Condition	100 g/l	10 g/l	100 g/l	10 g/l	100 g/l	10 g/l	100 g/l	10 g/l	100 g/l	10 g/l	100 g/l	10 g/l	100 g/l	10 g/l	100 g/l	10 g/l
	329532	241278	331284	449072	246767	219471	293255	282778	323852	287775	420110		308304	285748	403688	513743
	315988	271242	321367	416330	241835	228999	280952	252572	317014	268664	452594		312930	282624	391966	453350
	299826	252700	349348	464492	238134	220449	281634	276707	323732	274370	430509		260948	269857	425650	428882
	310888	260712	406953	415223	260388	237949	283442	302183	297520	271026	467661		301802	244976	382798	470324
	307818	270561	348206	447012	239538	242025	274646	298696	307095	259967	438572		300182	276014	380138	493680
	344702	262430	363163	360942	244164	241805	246471	297199	298836	278906	405777		277247	267603	369364	494763
	279013	278148	374182	409763	256285	224477	287474	267524	317403	254377	495532		296601	252397	372724	480778
	314004	286180	364947	377378	259977	235742	295661	302790	310372	260674	403300		280474	262321	433446	475776
	304903	264957	367903	370986	253308	225007	275696	292620	296396	284330	420923		288430	252846	365641	564865
	312579	233765	362946	418619	230969	241911	272925	280344	313938	280604	461852		298606		406463	447076
	312380			426895						284182	429126				372880	431122
	308360									278150	491666					486213
										286947
										268715
Average	311666	262197	359030	414247	247136	231784	279216	285341	310616	274192	443135		292552	266043	391342	478381
Standard Deviation	15709.1	16081.2	23738.4	33298.1	9997.29	9120.77	13774.1	16524.1	10382.6	10659.4	30931.7		15832.9	14131.8	23153.4	37732.7
Normalized Average	100	84.1276	115.197	132.914	79.2953	74.3692	89.5881	91.5535	99.663	87.9762	142.183		93.8673	85.3615	125.564	153.492
Normalized Standard Deviation	5.04037	5.15975	7.61661	10.6839	3.20769	2.92646	4.41951	5.30186	3.33134	3.42014	9.92464		5.0801	4.53428	7.42893	12.1068
ttest with	ctrl 100 g/l	4.88158e-07	1.73439e-05	4.0433e-09	4.47591e-10	6.77487e-12	5.5034e-05	0.00106326	0.858409	1.89767e-07	6.95461e-12		0.0103099	1.49444e-06	3.10165e-09	1.62465e-12
	ctrl 10 g/l		3.21674e-09	5.83752e-11	0.0216135	6.00566e-05	0.0204532	0.00525264	2.45544e-07	0.0383706	3.38346e-13		0.000477893	0.588926	7.90973e-12	2.8135e-13
	Tsc1 100 g/l			0.000358121	5.56154e-11	5.25527e-12	3.19027e-08	2.21622e-07	1.35875e-05	4.84936e-11	8.01343e-07		7.76111e-07	1.12814e-08	0.00520276	3.36899e-08
	Tsc1 10 g/l				4.22588e-12	7.94097e-13	2.9462e-10	1.03032e-09	1.37738e-08	2.73658e-13	0.0427193		2.34873e-09	2.89197e-10	0.0757446	0.00031334
	PKB 100 g/l					0.00210427	1.22254e-05	6.70557e-06	4.4314e-11	2.50755e-06	2.46287e-14		4.44314e-07	0.00344408	1.78707e-13	3.62108e-14
	PKB 10 g/l						3.86338e-08	4.60292e-08	5.67738e-13	8.66878e-10	5.14339e-15		4.08882e-09	7.29945e-06	2.29234e-14	9.76159e-15
	Tsc1 PKB 100 g/l							0.379757	1.8621e-05	0.324195	1.34407e-12		0.0597003	0.055461	4.44742e-11	9.36888e-13
	Tsc1 PKB 10 g/l								0.000678963	0.0564426	4.69329e-12		0.332247	0.0145689	2.74271e-10	2.47007e-12
	FoxO 100 g/l									2.93249e-08	3.6973e-11		0.00740735	4.38054e-07	4.33195e-09	1.46958e-11
	FoxO 10 g/l										4.49167e-16		0.00254587	0.129909	1.92219e-14	3.47581e-16
	Tsc1 FoxO 100 g/l												9.56519e-12	1.96712e-12	0.000191346	0.0202593
	PKB FoxO 100 g/l													0.00133481	7.18175e-10	4.48906e-12
	PKB FoxO 10 g/l														3.29555e-11	1.8046e-12
	Tsc1 PKB FoxO 100 g/l															1.58576e-06
